# Supplementary material for: A dietary intervention with conjugated linoleic acid enhances microstructural white matter reorganization in experimental stroke
Source: Front Neurol. 2024 Sep 20;15:1341958. doi: 10.3389/fneur.2024.1341958 (PMC11449868; doi:10.3389/fneur.2024.1341958)
Supplement: SUPPLEMENTARY TABLE S1 — Raw data of the Adhesive Tape test, the Neuroscore, the Foot Fault Test and Weight course over the experiment. [file Table_1.XLSX]

## Sheet: AT_MeanRightPaw (sec)
	Experiment 1 (Flow cytometry)																Experiment 2 (MRI)													Experiment 3 (Revision)
	CLA								Standard								CLA							Standard						CLA				Standard				CLA Sham					Standard Sham
Tiernummer	303725	303727	303733	303735	303737	303739	303745	303747	303728	303729	303730	4083	303740	303741	303742	303743	307378	307381	307384	307387	307389	307393	307394	307376	307379	307382	307385	307388	307392	312308	312312	312316	312320	312310	312314	312318	312322	312307	312311	312315	312319	312323	312309	312313	312317	312321	312324
Baseline	5.83667	2.30667	5.06	3.305	6.87	4.11333	5.24667	5.47333	2.79	5.27667	2.26	3.40333	3.05	4.52	2.65	4.09	7.16	4.9	8.2	6.64	7.3	25.99	10.46	16.93	6.44	7.63	9.17	7.85	28.98	9.84333	37.0967	12.41	14.72	11.5933	25.36	9.36333	27.2533	3.60667	42.51	6.52333	7.4	11.39	36.2633	7.85667	63.2467	29.35	22.5333
d1	2.35667	2.49667	3.97667	2.54333	21.3967	13.83	6.96667	20.93	13.9967	3.97333	5.61333	4.74667	3.77	10.3033	3.44667	3.62333	4.17	9.82	5.27	2.93	120	7.76	2.53	8.94	13.38	4.88	2.99	7.99	6.8	5.36333	5.84333	4.16667	38.9467	5.32667	8.78	4.50667	12.8233	7.82	6.25	1.72	22.0233	13.8033	4.25667	3.97333	49.68	12.9133	8.87667
d7	11.5233	7.79667	2.51333	3.55667	3.95	19.3267	9.16333	9.66333	5.72333	4.86	3.90333	8.46667	10.3467	2.6	1.85333	4.945	10.04	4.4	10.94	8.12	11.4	6.78	2.62	7.68	7.12	10.34	2.26	10.58	3.26	6.72667	4.85	7.87667	12.9033	48.4533	6.68333	4.52667	8.68667	4.76667	13.3133	2.47333	4.24	15.2533	34.9367	6.00333	57.2567	16.8367	29.9
d14	14.23	12.6933	5.99667	3.21667	8.81	16.515	15.9833	12.6833	11.11	5.32	10.49	9.16333	3.965	3.97	4.87667	5.70667	4.33	2.69	5.39	3.83	5.52	8.09	2.45	9.65	10.36	8.16	2.8	3.64	5.2	11.6267	6.66333	3.81667	5.17333	3.61333	1.88667	2.55667	6.83333	4.3	34.3833	4.23667	2.92667	30.1733	5.03667	3.27667	6.33333	11.4633	7.47667
d21	8.48667	8.7	3.73	18.5633	13.41	21.1067	13.515	7.33667	9.43667	4.71667	6.275	6.17	5.35	10.7667	7.28	9.22333	4.6	1.76	6	3.22	3.68	6.72	2.57	13.6	2.83	51.5	2.63	10.26	4.94	4.87333	6.89333	5.51333	3.49	12.0833	4.45667	3.07	2.80667	3.78	9.1	5.70333	9.51333	8.38	16.8	9.71333	33.0567	16.82	6.00667
d28	3.38	5.49333	1.58333	1.2	28.15	6.28333	5.73667	6.44667	2.99667	3.59667	5.43667	4.62333	3.69333	3.79	4.17	1.715	11.62	1.99	2.89	2.07	2.44	5.66	4.13	10.15	2.59	11.01	3.53	2.67	5.03	3.36333	8.16333	3.99	3.90667	9.14333	6.49333	4.42333	4.29333	7.60333	13.3533	9.78	25.8967	7.67667	23.62	10.5067	11.8833	17.5633	19.8033
d35	6.15667	4.71333	2.76667	3.62	10.49	3.47667	11.0833	4.14333	4.48	1.29	1.15	2.03333	4.72	2.94667	3.10333	4.59333	6.69	5.59	3.97	2.32	4.84	3.35	3.69	33.54	3.32	6.14	2.11	9.37	5.21	8.66	8.1	1.73667	6.53667	7.12667	3.01333	4.87667	2.76	3.94667	26.11	2.22	14.3967	18.9233	8.37333	19.5333	8.12333	12.5933	6.23667
d42	1.87667	3.02	3.59	3.27	16.3333	8	2.62333	4.24333	3.62	3.50667	2.89	3.34	4.28667	1.77667	5.57333	1.64333	5.35	4.35	8.79	3.12	3.93	6.28	3.24	9.62	2.05	10.81	3.87	5.39	4.61	7.85	9.91	3.59	6.79333	10.3867	4.35667	5.22667	2.25667	3.35667	26.66	5.07333	14.22	39.16	36.3633	9.83667	43.4167	50.01	11.8233
d49	4.49667	3.60667	4.75333	4.11	5.19	4.88333	1.91	5.80667	8.73	1.74667	3.18333	2.79	1.66667	9.75667	1.31333	1.28	5.82	3.46	2.8	1.78	2.9	6.86	3.94	7.07	7.74	7.99	3.19	5.15	4.92	3.04333	10.2367	1.45667	1.79	6.91	3.48333	2.36	1.91333	2.38	28.74	1.53	3.90333	2.86333	12.1633	6.08667	6.47	5.07667	5.27333
d56	4.76667	5.64667	4.97	2.25333	6.61333	11.54	3.17667	12.38	3.26	2.28	4.18333	3.84	5.77667	2.81667	4.16	3.31667	6.16	2.84	16.83	2.49	4.05	4.98	4.14	29.21	3.15	14	5.1	9.11	7.46	6.01667	7.63333	3.97333	7.39	46.2333	2.34	5.47	4.46	3.85667	15.3467	5.16	14.43	10.1567	14.7433	3.21	42.6567	15.09	5.91333
d63	3.10667	3.92333	2.83333	4.59667	4.65333	17.76	8.89	7.71333	3.70333	1.94	4.65	3.34667	8.72667	8.24333	5.90667	1.67667	3.64	3.17	7.83	5.51	4.55	4.53	3.11	8.09	2.28	9.98	3.71	7.36	4.76	3.45667	10.6267	3.56667	4.43	12.7667	3.07667	9.49667	3.37	5.45	10.7733	4.59	10.26	6.40333	11.3167	10.6933	7.15667	15.7767	4.30667
d70	3.73667	7.08667	1.23	4.69333	1.83333	3.81333	5	3.51	5.48667	1.45333	2.72667	2.6	16.1467	29.56	2.265	5.27667	7.47	3.29	6.12	3.45	2.78	3.82	3.14	9.96	2.92	16.66	5.11	4.43	6.61	8.39	13.3567	2.24	3.53	5.79	3.56333	3.13333	4.31333	3.91333	11.11	2.31667	10.45	6.21333	25.63	10.3333	7.28	18.28	5.93333
d77	3.76667	3.32333	2.54	4.64667	1.96	24.2033	3.18	17.06	1.29333	1.26333	4.515	2.07	9.88	10.2767	1.89333	5.48	8.43	3.95	7.55	2.66	2.3	5.41	2.36	50.03	3.19	9.73	5.36	4.17	2.97	7.72333	10.6533	1.80667	2.01667	42.4333	2.52333	5.50667	2.25667	3.05667	9.03333	1.71	9.38333	8.59	16.33	3.40667	7.06	14.6867	5.63333
d84	2.26	2.64	8.655	7.01333	9.87	20.6833	22.95	15.6133	2.12333	1.85667	3.74	4.43667	5.39333	11.2567	7.01667	5.48667	16.68	3.57	7.8	2.98	3.43	3.37	3.12	11.7	2.4	4.19	2.99	8.3	5.41	13.2167	7.08	8.80333	3.52333	3.60333	3.04	5.17333	3.90667	2.43667	9.86	3.62	6.88667	17.3633	15.51	11.4533	3.79	11.3267	6.78333

## Sheet: AT_MeanLeftPaw (sec)
	Experiment 1 (Flow cytometry)																Experiment 2 (MRI)													Experiment 3 (Revision)
	CLA								Standard								CLA							Standard						CLA				Standard				CLA Sham					Standard Sham
Tiernummer	303725	303727	303733	303735	303737	303739	303745	303747	303728	303729	303730	4083	303740	303741	303742	303743	307378	307381	307384	307387	307389	307393	307394	307376	307379	307382	307385	307388	307392	312308	312312	312316	312320	312310	312314	312318	312322	312307	312311	312315	312319	312323	312309	312313	312317	312321	312324
Baseline	6.10667	6.99667	4.71333	4.42	7.37333	9.78	6.08667	5.03667	3.67667	6.25667	2.84667	5.40667	6.33	3.62333	1.23667	5.31667	6.38	3.58	12.93	14.56	10.61	2.05	8.14	18.12	5.05	12.72	7.98	8.3	24.35	5.13	34.45	13.7967	14.8333	27.6	42.4533	3.32	29.5033	1.39667	18.6233	7.49667	17.8433	13.0233	9.21667	6.8	18.4667	12.08	4.26
d1	69.9033	101.34	38.9133	20.8533	120	120	120	64.5167	90.19	91.14	61.1267	22.6367	59.8367	45.74	63.2767	120	6.77	120	84.48	85.79	120	120	28.79	18.27	54.84	77.46	89	46.58	51.27	90.9267	96.35	95.8433	88.05	79.3733	120	90.64	120	3.29667	6.16667	2.93667	45.7367	13.1667	7.23333	7.73	4.33	9.16	25.9667
d7	22.64	21.5367	25.99	13.71	49.2967	44.5033	89.7733	68.04	29.5767	36.7067	15.6433	30.39	48.94	65.2033	52.23	48.865	9.77	26.92	46.18	15.51	65.99	21.32	17.69	14.37	8.5	24.08	17.22	22.72	23.1	86.1867	38.07	71.3533	12.2367	59.9667	84.83	52.9733	93.78	2.37667	8.88	32.38	49.4133	21.1867	34.36	8	3.24333	6.38	7.00667
d14	30.1867	33.7667	19.9633	51.7667	87.6467	72.625	62.6633	93.46	63.32	86.5067	76.35	109.82	32.65	12.735	26.93	66.2167	13.21	10.63	21.62	24.69	42.27	12.89	9.38	19.11	11.99	28.6	9.59	22.61	27.58	71.2633	79.29	72.28	3.82333	31.84	60.9667	10.2433	50.2933	2.64333	29.6167	5.63333	5.99	42.7033	9.42333	5.91667	6.09667	4.37667	5.48333
d21	90.3733	36.7533	26.115	21.3733	39.595	84.59	72.115	92.0133	35.8133	88.6267	72.565	77.8967	80.3767	18.6767	86.7	57.27	11.48	9.53	47.5	20.87	48.1	50.73	12.43	19.97	9.66	24.23	9.72	18.65	12.4	44.3033	45.25	9.64333	16.9467	47.7867	42.8667	39.26	11.3267	1.78333	6.55	13.33	10.5567	5.16	9.95	5.4	1.82667	9.03333	10.5767
d28	26.9767	39.37	51.22	22.605	74.28	84.4033	83.3	79.6967	57.0133	72.3033	8.09	24.33	12.2433	6.24667	16.1867	9.95	7.43	9.22	43.78	11.98	13.75	14.22	10.22	32.94	8.07	24.75	10.07	12.77	18.24	83.6033	14.32	18.08	52.0367	57.8033	28.6833	14.09	83.1333	4.09667	18.2367	11.6267	8.14667	48.86	13.1033	7.74	4.39	16.17	16.0233
d35	10.6233	24.1167	21.9833	12.8067	31.275	32.0967	24.2467	47.9433	13.2033	24.8533	81.56	7.24	29.41	6.17	6.34667	5.73	9.92	23.66	28.52	15.25	20.55	10.62	12.23	35.1	5.7	14.53	14.83	31.78	30.35	82.4867	46.1833	53.56	45.86	59.9133	73.94	17.8333	44.01	2.31	22.4933	33.7533	6.49	7.89333	47.0367	11.1867	3.56333	6.09333	7.51
d42	11.2133	40.5133	29.41	4.35	99.65	85.1933	90.24	50.2867	17.04	62.7133	7.66	78.2667	20.9633	7.74333	30.9833	14.07	8.6	25.82	14.61	23.7	16.79	16.92	9.03	16.85	7.4	23.22	16.62	49.58	22.86	60.8467	57.8667	5.10333	27.18	21.7133	44.12	29.7367	80.5167	3.13667	16.2633	5.54333	17.9967	37.06	48.6167	10.16	3.59	7.49333	18.8567
d49	10.0333	23.05	63.43	6.58667	35.33	48.55	45.3067	58.6633	30.3	52.0933	36.6833	23.1133	8.8	3.66	35.5067	7.37333	4.83	17.65	47.95	35.25	12.09	21.06	9.6	12.37	4.02	20.71	15.03	48.55	35.76	16.46	35.8433	8.68667	6.27	44.6867	33.9567	8.42	59.4667	2.91667	15.8633	3.98667	5.09333	5.93333	12.6033	4.87333	2.29333	4.57333	3.43667
d56	12.4867	12.7567	17.08	9.87	48.87	83.13	84.2167	58.2133	43.23	48.53	73.52	6.7	47.1567	24.6067	40	46.5467	10.03	54.16	66.74	48.19	11.97	13.8	37.81	25.17	12.23	31.59	17	31.32	27.66	44.45	7.22667	11.81	10.7633	80.95	45.7967	37.58	12.0167	3.55333	4.12	5.51667	9.22667	8.52	10.9233	5.59667	2.13333	4.68	6.91333
d63	20.6167	25.3933	52.0267	13.9433	47.67	83.3033	91.82	104.11	19.1633	47.8033	66.81	43.2767	46.5933	14.4733	17.0667	28	8.45	55.45	49.53	51.96	14.49	44.6	18.88	14.58	5.82	13.08	34.01	31.48	30.53	50.0933	13.34	27.7933	13.76	22.28	71.7167	24.3567	120	2.46333	12.2833	7.51667	16.9333	5.41333	6.06	5.37667	3.74	12.6033	11.96
d70	18.7067	45.54	60.1133	43.7133	29.0367	47.6267	45.9733	58.22	14.49	43.1233	11.2567	45.6933	63.03	9.09333	5.175	12.43	3.47	53.73	64.37	45.35	18.63	46.23	19.48	12.58	6.24	17	30.75	22.1	45.84	51.3533	30.5367	10.94	8.55667	7.78333	18.33	5.39333	4.59667	2.25333	11.5467	3.18667	6.76	4.59333	5.92	3.91	2.08333	11.42	5.12
d77	18.91	11.39	12.42	5.55	50.24	88.0067	45.0133	91.3433	7.42	42.7633	19.125	8.03667	76.45	20.7733	34.0267	44.8167	10.52	16.72	20.47	43.85	9.81	10.47	13.41	11.93	5.94	16.94	14.6	37.18	24.24	42.62	12.9333	4.32667	7.86333	54.21	29.4267	4.80333	53.0533	1.83	16.6633	2.61667	2.27333	4.32333	27.3133	7.05333	2.09667	4.23	2.96333
d84	36.7967	11.4333	85.175	37.3833	54.54	84.7767	60.8833	8.9	9.25333	9.85	14.8467	42.3233	49.27	33.59	22.6133	11.2233	10.61	16.37	49.51	8.85	11.85	8.29	8.32	16.03	22.89	14.63	5.63	44.18	49.36	23.0467	10.9233	7.30667	6.77333	35.7333	49.5067	13.0867	16.6167	6.16667	4.80333	9.38	1.88667	13.4567	69.3167	3.28333	3.18333	6.23333	5.01667

## Sheet: Neuroscore
	Experiment 1 (Flow cytometry)																Experiment 2 (MRI)													Experiment 3 (Revision)
	CLA								Standard								CLA							Standard						CLA				Standard				CLA Sham					Standard Sham
Tiernummer	303725	303727	303733	303735	303737	303739	303745	303747	303728	303729	303730	4083	303740	303741	303742	303743	307378	307381	307384	307387	307389	307393	307394	307376	307379	307382	307385	307388	307392	312308	312312	312316	312320	312310	312314	312318	312322	312307	312311	312315	312319	312323	312309	312313	312317	312321	312324
Baseline	0	0	0	0	0	0	0	0	0	0	0	0	0	0	0	0	0	0	0	0	0	0	0	0	0	0	0	0	0	0	0	0	0	0	0	0	0	0	0	0	0	0	0	0	0	0	0
1	8	12	12	8	12	17	17	12	8	17	12	12	17	12	17	17	14	14	5	5	13	14	9	14	2	9	4	14	5	10	3	10	3	3	3	2	10	1	6	0	0	0	10	2	1	1	0
2	13	13	12	12	17	17	17	17	13	17	8	12	17	17	17	13	14	14	9	9	18	14	9	14	3	14	4	14	9	9	4	10	2	4	7	7	15	1	6	5	0	0	10	6	5	5	0
3	12	17	12	2	12	17	12	12	7	17	12	17	10	6	10	10	9	9	5	5	14	5	4	8	1	9	3	9	5	7	3	12	2	2	7	3	4	1	5	1	5	0	1	0	5	1	0
4	12	17	12	3	17	17	12	8	8	17	8	17	10	6	15	10	8	14	5	5	14	9	4	8	2	9	3	9	9	7	2	13	2	1	3	7	5	1	5	5	5	0	5	1	1	1	0
5	4	12	10	1	10	17	6	10	8	12	8	17	10	6	10	6	7	8	2	5	9	5	4	3	2	4	2	5	5	8	2	12	1	2	2	3	4	5	5	5	5	1	1	1	1	1	0
6	8	17	6	1	6	13	6	10	4	17	8	12	10	6	10	6	7	8	3	5	9	5	4	7	3	4	6	5	9	8	3	13	1	2	3	3	4	1	5	1	5	1	5	5	1	1	0
7	6	6	6	1	2	6	6	10	0	6	6	10	6	6	5	6	7	7	3	5	5	3	4	3	2	4	3	9	5	7	3	5	2	1	2	3	2	1	5	1	5	0	0	1	1	0	0
8	6	5	6	0	6	15	2	10	1	10	1	2	6	1	6	6	7	7	3	5	5	4	4	3	3	2	4	9	9	7	2	4	1	2	3	2	1	1	5	5	5	1	1	1	1	0	0
9	6	11	6	1	6	15	1	10	1	10	6	1	1	2	6	6	7	8	4	5	9	4	5	3	4	3	4	4	5	7	3	4	2	2	3	2	0	5	10	5	5	5	5	0	5	1	0
10	6	6	6	0	6	15	6	10	1	10	6	1	6	2	6	6	8	7	3	5	9	4	9	3	4	2	7	4	5	6	2	4	2	1	2	3	0	1	10	5	5	1	5	1	1	1	0
11	2	6	5	1	2	15	5	15	2	6	2	1	0	0	3	6	8	8	4	5	4	8	5	3	4	3	8	4	5	6	2	3	2	0	1	3	0	1	10	5	5	1	5	0	1	5	0
12	2	5	2	1	2	15	2	10	2	6	1	0	1	1	2	2	8	8	4	5	9	5	5	4	3	4	13	3	9	6	1	7	1	1	2	2	0	5	10	5	5	1	5	1	1	1	1
13	2	5	2	1	1	15	2	10	1	5	6	0	6	1	7	2	8	8	4	5	5	5	5	4	4	3	8	8	9	7	2	7	2	1	2	2	2	1	5	5	0	1	5	5	0	1	0
14	2	5	6	1	1	11	2	10	1	5	0	0	6	1	7	2	8	7	4	5	5	5	5	4	4	4	3	9	5	7	1	6	1	1	2	2	2	1	5	5	0	1	5	1	0	1	0
15	1	5	6	2	1	11	6	10	1	5	1	0	5	1	11	6	8	7	8	4	5	4	5	3	4	3	3	5	4	7	2	7	1	1	2	2	2	5	10	5	0	1	5	0	0	0	0
16	1	5	6	2	1	11	6	10	1	5	1	0	6	2	11	6	8	8	4	3	5	4	5	3	3	3	3	5	5	6	1	6	1	1	2	2	1	1	5	5	0	1	5	0	0	1	0
17	1	6	6	5	1	15	2	10	1	5	2	0	5	1	7	6	8	5	4	3	5	4	5	3	3	3	4	5	4	6	1	2	2	1	2	2	1	1	5	5	0	5	1	1	0	1	0
18	1	10	10	5	1	15	2	10	1	5	1	1	5	1	7	6	8	7	3	4	4	3	5	3	3	3	3	5	4	6	0	2	1	0	1	2	1	1	5	5	0	0	1	1	0	0	0
19	1	6	6	5	1	15	2	10	1	6	2	1	5	1	7	6	4	7	4	2	2	3	4	3	3	3	2	4	4	6	1	2	0	2	2	1	1	1	5	5	0	1	1	0	0	0	0
20	1	6	6	5	1	15	2	10	1	6	2	1	5	1	7	6	7	2	4	1	1	2	3	2	2	2	1	3	3	6	2	1	2	1	1	1	1	1	10	5	0	1	0	0	0	0	0
21	1	6	6	5	1	15	2	6	1	6	2	1	5	5	6	6	7	6	2	1	3	1	2	2	2	2	1	2	1	7	1	1	2	1	1	1	1	5	5	5	0	1	0	0	0	0	0
22	1	6	10	5	2	11	2	6	1	6	2	1	5	1	6	6	3	2	2	1	2	1	2	2	2	2	1	2	1	6	0	1	2	0	1	1	2	5	5	5	0	1	1	0	0	1	0
23	1	6	10	5	1	11	1	10	0	10	2	5	5	1	7	5	7	7	1	2	1	1	2	2	2	2	1	2	2	6	0	1	1	0	1	0	2	5	5	5	0	1	1	0	1	5	0
24	1	2	10	5	1	11	1	10	0	10	6	5	5	1	6	5	7	2	1	2	1	1	2	1	2	1	1	2	1	5	1	1	1	1	1	0	2	1	5	5	0	1	0	0	1	5	0
25	1	2	10	1	1	11	0	10	1	6	5	5	5	5	6	5	7	2	1	2	1	1	3	1	2	1	2	3	1	5	1	1	3	0	1	0	2	1	10	5	0	1	0	1	1	1	0
26	1	2	10	1	1	11	0	10	1	6	5	6	5	5	6	5	7	2	1	2	2	1	1	1	2	1	1	3	1	6	1	1	2	0	1	0	2	1	10	5	0	1	0	1	1	1	0
27	1	1	10	1	1	11	0	10	5	10	5	5	5	5	6	5	3	2	1	2	1	1	1	1	2	1	1	2	3	7	2	0	2	1	0	0	1	1	10	5	0	1	1	0	1	1	0
28	1	1	10	1	1	11	0	10	5	10	5	5	0	1	2	1	2	2	1	1	1	1	1	1	1	2	1	1	2	6	1	0	0	1	0	0	1	1	10	5	0	1	0	0	0	1	0
29	1	1	6	0	0	11	0	10	5	10	5	5	0	0	6	5	2	2	1	1	1	1	1	1	1	1	1	1	1	7	0	1	2	1	0	1	1	1	10	5	0	1	1	1	0	1	0
30	0	5	5	1	1	11	0	2	1	5	5	5	0	0	2	1	2	2	1	1	2	2	2	1	1	1	1	1	2	7	0	1	1	0	0	0	1	1	10	5	0	1	1	1	0	1	0
31	1	5	10	5	1	10	1	10	0	5	1	0	0	0	10	1	1	1	1	1	1	2	2	0	1	0	1	1	2	6	1	1	1	1	0	0	1	1	10	5	0	1	1	1	0	1	0
32	1	1	10	1	0	10	1	6	0	5	1	0	0	0	6	1	1	2	1	1	2	2	2	0	0	0	1	2	2	5	1	1	1	1	0	0	1	1	10	5	0	1	1	1	0	1	0
33	1	1	6	0	0	5	1	6	0	5	5	0	0	0	6	1	1	2	1	1	1	2	3	0	0	0	1	2	1	5	1	1	0	1	0	0	0	1	10	5	0	0	1	1	0	5	0
34	1	1	6	0	0	5	1	6	0	5	1	0	0	0	6	1	0	1	1	0	1	1	2	0	0	0	0	2	2	5	1	1	0	1	0	0	0	1	10	5	0	0	1	1	0	5	0
35	1	1	6	0	0	5	0	2	0	5	1	0	0	1	2	1	2	2	2	1	2	1	2	0	1	1	1	2	2	7	0	0	0	0	0	0	0	5	10	10	0	0	0	0	0	0	0
36	1	1	10	5	1	11	1	6	0	5	1	0	0	0	2	2	2	1	1	2	1	1	2	0	1	1	1	2	2	6	0	0	0	0	0	0	0	5	10	10	0	0	0	0	0	0	0
37	0	1	10	0	1	10	1	0	0	5	0	0	0	0	1	2	1	1	2	2	2	2	1	0	1	1	1	2	2	5	0	1	0	0	0	0	0	1	10	5	0	0	0	0	0	1	0
38	0	1	10	1	0	10	1	5	0	1	0	0	0	1	1	1	1	1	1	2	1	2	1	0	1	1	1	2	2	5	0	1	0	0	0	0	0	1	10	5	0	0	0	0	0	0	0
39	0	1	6	0	0	10	1	5	0	5	0	0	0	0	1	1	2	1	0	2	2	2	2	0	1	1	1	2	2	5	0	1	0	0	0	0	0	1	10	5	0	0	0	0	0	0	0
40	0	2	5	1	0	10	1	5	0	5	0	0	0	0	1	1	2	1	0	2	2	1	2	0	1	1	1	2	2	5	0	1	0	0	0	0	0	1	10	5	0	0	0	0	0	0	0
41	0	6	5	0	0	10	1	5	0	2	0	0	0	0	1	1	1	1	0	2	2	1	2	0	1	1	1	2	2	5	0	1	0	0	0	0	0	1	10	5	0	0	0	0	0	1	0
42	0	1	5	1	0	10	1	5	0	2	0	0	0	1	1	1	1	1	0	2	2	1	2	0	1	1	1	2	2	5	0	1	0	0	0	0	0	1	10	5	0	0	0	0	0	1	0
43	0	1	5	0	0	10	0	5	0	1	0	0	0	0	2	0	1	0	0	2	2	1	2	0	1	1	0	2	2	5	0	1	0	0	0	0	0	1	10	5	0	0	0	0	0	0	0
44	0	0	5	0	0	10	0	11	0	0	0	0	0	1	2	0	1	0	0	2	2	1	2	0	1	1	0	2	2	5	0	1	0	0	0	0	0	1	10	5	0	0	0	0	0	0	0
45	0	0	6	0	0	10	0	5	0	1	0	0	0	0	1	0	0	1	0	2	2	1	2	0	1	1	0	2	2	5	0	1	0	0	0	0	0	1	10	5	0	0	0	0	0	0	0
46	0	0	5	0	0	10	1	1	0	0	0	0	0	0	1	1	2	1	0	2	2	2	2	0	1	1	0	2	2	5	0	1	0	0	0	0	0	1	10	5	0	0	0	0	0	1	0
47	0	0	1	0	0	10	0	5	0	1	0	0	0	0	1	0	1	0	1	2	2	2	2	0	0	2	0	2	2	5	0	1	0	0	0	0	0	1	10	5	0	0	0	0	0	1	0
48	0	1	1	0	0	10	0	5	0	1	0	0	0	0	1	0	2	0	0	2	2	1	2	0	1	1	0	1	2	1	0	1	0	0	0	0	0	0	10	10	0	0	0	0	0	1	0
49	0	1	1	0	0	10	0	5	0	1	0	0	0	0	5	0	2	0	0	2	2	2	2	0	0	1	0	1	2	1	0	1	0	0	0	0	0	0	10	10	0	0	0	0	0	1	0
50	0	1	1	0	0	10	0	5	0	0	0	0	0	0	0	0	2	0	0	1	2	2	2	0	0	1	0	2	1	1	0	1	0	0	0	0	0	0	10	10	0	0	0	0	0	1	0
51	0	1	5	1	0	10	0	5	0	0	0	0	0	0	0	0	1	1	0	1	2	2	2	0	1	1	0	2	1	1	0	1	0	0	0	0	0	0	10	10	0	0	0	0	0	0	0
52	0	1	1	0	0	10	0	5	0	1	0	0	0	0	0	0	1	1	0	1	2	2	2	0	1	1	0	2	2	5	0	1	0	0	0	0	0	1	10	5	0	0	0	0	0	0	0
53	0	1	1	0	0	10	0	5	0	1	0	0	0	0	0	0	1	1	1	1	2	2	2	0	1	1	0	2	2	1	0	0	0	0	0	0	0	0	10	5	0	0	0	0	0	0	0
54	0	0	1	0	0	5	0	6	0	0	0	0	0	1	0	5	1	1	0	1	2	2	2	0	1	1	0	2	1	1	0	0	0	0	0	0	0	0	10	5	0	0	0	0	0	0	0
55	0	1	6	5	0	6	0	6	0	0	0	0	0	1	0	5	1	1	0	1	2	1	2	0	1	1	0	2	1	1	0	0	0	0	0	0	0	0	10	5	0	0	0	0	0	0	0
56	0	0	2	1	0	5	0	5	0	0	0	0	0	0	0	1	0	1	0	1	2	1	2	0	1	1	0	2	2	1	0	0	0	0	0	0	0	0	10	5	0	0	0	0	0	0	0
57	0	0	2	1	0	5	0	5	0	0	0	0	0	0	0	0	1	1	0	1	2	1	2	0	1	1	0	2	2	1	0	0	0	0	0	0	0	0	10	5	0	0	0	0	0	0	0
58	0	0	6	0	0	5	0	5	0	0	0	0	0	0	0	0	1	1	0	1	2	0	2	0	1	1	0	2	2	1	0	0	0	0	0	0	0	0	10	5	0	0	0	0	0	0	0
59	0	0	6	0	0	5	0	1	0	0	0	0	0	0	0	0	0	0	0	1	2	2	2	0	1	1	0	2	2	1	0	0	0	0	0	0	0	0	10	5	0	0	0	0	0	0	0
60	0	0	6	0	0	6	0	1	0	0	0	0	0	0	0	0	0	1	0	0	2	1	2	0	1	1	0	2	2	1	0	0	0	0	0	0	0	0	10	5	0	0	0	0	0	0	0
61	0	0	2	0	0	5	1	1	0	0	0	0	0	0	0	0	0	1	0	1	2	2	2	0	1	1	0	2	2	1	0	0	0	0	0	0	0	0	10	5	0	0	0	0	0	0	0

## Sheet: FF_Test
Auftritt links
Durchtritt links
ersten 10 Sekunden nicht zählen
120 Sekunden auswerten
zum Auswerten Geschwindigkeit des Videos reduzieren auf 0,5
	Baseline			post1		post7		post14		post21		post28		post35		post42		post49		post56		post63		post70		post77		post84
	Auftritt li		Durchtritt li	Auftritt li	Durchtritt li	Auftritt li	Durchtritt li	Auftritt li	Durchtritt li	Auftritt li	Durchtritt li	Auftritt li	Durchtritt li	Auftritt li	Durchtritt li	Auftritt li	Durchtritt li	Auftritt li	Durchtritt li	Auftritt li	Durchtritt li	Auftritt li	Durchtritt li	Auftritt li	Durchtritt li	Auftritt li	Durchtritt li	Auftritt li	Durchtritt li
	MW		MW	MW	MW	MW	MW	MW	MW	MW	MW	MW	MW	MW	MW	MW	MW	MW	MW	MW	MW	MW	MW	MW	MW	MW	MW	MW	MW
Sham CLA	312307	0	84	1	124	1	67	0	13	0	24	0	70	1	7	0	90	0	91	0	6	0	24	0	57	0	32	1	8
	312311	1	162	2	154	2	134	3	74	0	115	3	80	2	55	0	102	1	142	2	93	1	98	1	101	1	137	2	90
	312315	1	63	0	96	2	106	1	140	1	114	4	139	2	98	3	142	2	145	2	131	2	141	2	133	1	151	2	111
	312319	0	57	1	46	0	30	0	98	2	35	1	51	0	133	3	121	0	84	1	130	1	125	0	106	0	30	0	57
	312323	0	41	1	110	1	46	1	99	2	33	1	68	0	48	1	87	1	89	1	125	1	113	1	87	1	83	2	109
Sham Kontrolle	312309	1	110	1	129	3	41	1	46	0	122	1	50	0	16	0	122	0	46	0	118	1	162	5	127	3	130	3	105
	312313	1	73	0	121	2	145	1	33	1	89	1	113	3	119	2	93	1	105	3	119	2	114	3	91	1	134	2	119
	312317	0	107	1	109	0	49	1	72	4	24	1	51	0	14	0	117	1	106	1	111	1	23	1	94	1	23	0	11
	312321	1	69	3	126	0	67	1	100	3	50	2	88	1	50	3	91	2	81	1	120	4	109	3	129	2	130	6	112
	312324	0	95	1	106	2	79	2	112	2	63	2	86	2	35	2	98	1	67	0	105	0	117	1	115	1	93	1	19
Stroke CLA	312308	1	81	0	60	11	42	1	11	0	24	2	29	2	5	0	47	5	10	0	2	0	12	1	33	1	2	1	3
	312312	5	101	2	121	15	165	7	55	3	93	4	156	4	75	0	136	5	122	2	128	6	145	5	145	4	168	10	108
	312316	7	123	2	19	4	146	11	105	6	58	3	120	4	87	3	116	9	99	3	124	2	118	8	104	5	128	5	95
	312320	8	70	0	65	11	129	10	87	9	56	4	34	1	23	0	47	4	92	5	138	6	124	1	143	9	45	4	80
Stroke Kontrolle	312310	5	93	0	114	17	126	5	91	4	100	7	71	5	96	4	63	1	99	5	148	4	99	1	84	1	59	3	74
	312314	8	102	1	110	13	120	8	79	3	62	4	113	6	18	0	107	5	81	4	116	3	106	0	129	6	94	4	113
	312318	2	82	1	56	8	51	7	103	8	40	4	57	5	56	3	105	4	54	2	125	5	83	2	113	5	40	2	89
	312322	4	34	1	36	5	85	8	103	5	29	1	77	1	43	2	121	5	119	5	97	4	95	2	120	13	83	4	45

## Sheet: Weight (g)
	Experiment 1 (Flow cytometry)																Experiment 2 (MRI)													Experiment 3 (Revision)
	CLA								Standard								CLA							Standard						CLA				Standard				CLA Sham					Standard Sham
Tiernummer	303725	303727	303733	303735	303737	303739	303745	303747	303728	303729	303730	4083	303740	303741	303742	303743	307378	307381	307384	307387	307389	307393	307394	307376	307379	307382	307385	307388	307392	312308	312312	312316	312320	312310	312314	312318	312322	312307	312311	312315	312319	312323	312309	312313	312317	312321	312324
Baseline	28	28	29	29	30	30	30	32	28	29	30	29	30	30	31	30	28	25	27	25	24	26	29	27	28	27	27	24	26	30	27	29	28	28	28	26	24	28	29	30	25	27	27	29	29	28	27
1	26	26	27	28	27	26	26	29	26	25	28	26	26	27	26	26	29	25	27	25	24	26	28	28	28	26	27	24	27	27	27	27	28	28	27	26	22	27	26	30	27	27	24	28	28	27	27
2	25	25	26	27	26	26	25	28	25	25	29	26	26	26	27	26	25	22	26	24	22	23	26	25	28	24	27	21	26	27	26	26	28	27	26	24	21	27	26	28	25	27	24	27	27	26	27
3	26	28	27	29	27	25	26	29	28	25	28	24	27	27	28	27	25	22	25	23	21	23	26	25	27	23	26	21	25	27	26	25	28	27	26	25	23	27	26	29	26	27	26	29	27	27	27
4	26	27	26	29	26	25	25	29	27	25	29	25	27	27	27	27	26	23	26	24	21	25	28	26	28	24	26	22	26	27	27	25	28	28	27	24	23	27	27	28	26	28	25	28	28	27	27
5	27	27	26	29	28	26	27	29	27	27	28	25	27	28	29	28	26	22	26	24	20	24	28	26	27	24	26	22	25	28	27	25	28	29	28	25	24	26	27	28	28	26	26	28	28	27	27
6	26	27	26	29	28	25	27	29	27	25	29	26	27	28	29	28	27	23	27	24	22	25	28	27	28	25	26	23	26	27	26	25	28	28	27	25	24	27	27	29	28	26	25	27	28	27	27
7	27	28	28	29	29	27	27	29	28	26	29	26	29	28	31	29	26	23	26	24	22	25	28	26	28	25	25	23	25	28	26	26	28	29	28	25	24	27	26	29	26	27	27	28	28	29	27
8	26	28	28	30	29	26	27	29	28	26	29	28	29	30	30	29	27	23	26	24	23	26	28	27	28	25	26	22	26	27	28	28	28	29	27	26	25	27	26	28	25	26	26	28	28	28	28
9	26	28	27	29	29	25	28	30	28	27	28	29	31	29	30	29	27	23	26	24	23	25	28	27	27	27	26	22	25	27	26	28	28	29	27	26	25	26	25	28	25	25	25	29	27	27	27
10	26	28	27	29	29	25	28	29	28	27	28	29	29	29	30	29	27	23	26	24	22	25	27	28	27	27	26	23	26	28	27	28	27	28	28	25	25	27	25	28	25	26	25	28	28	27	27
11	27	27	27	29	29	25	27	28	27	27	28	29	31	30	30	28	26	23	26	24	22	25	26	28	27	26	25	23	26	27	26	28	27	29	28	25	25	27	25	27	25	26	25	29	28	26	27
12	27	27	28	31	29	25	28	30	27	27	29	29	31	30	31	29	27	23	26	24	23	24	27	28	27	27	25	24	26	27	26	27	28	29	28	26	24	26	25	27	26	26	25	28	28	27	26
13	27	29	28	30	31	26	28	30	29	26	28	29	30	30	30	29	27	23	26	25	22	25	27	27	28	25	24	23	25	28	26	27	27	29	28	26	26	27	26	27	25	26	25	27	29	27	27
14	27	29	27	30	30	26	27	30	29	26	30	29	30	30	30	29	27	23	26	24	23	25	27	27	27	26	25	22	25	27	27	27	28	29	29	26	26	27	26	28	25	26	25	28	29	27	27
15	28	29	26	29	30	25	27	29	29	27	29	29	30	30	29	28	27	23	26	24	23	25	27	27	27	27	26	22	26	27	26	26	28	29	28	26	26	26	25	27	25	26	25	30	30	28	28
16	28	29	27	29	30	25	26	29	29	27	29	29	29	29	29	28	27	23	25	24	23	25	27	28	27	26	26	23	27	27	28	27	28	30	29	26	27	27	27	27	26	26	25	29	30	27	27
17	29	29	26	30	30	25	27	29	29	26	28	30	30	30	30	29	27	23	26	25	23	25	27	29	28	27	27	23	26	28	27	28	27	30	29	27	27	27	26	28	25	25	26	28	30	27	28
18	28	27	26	31	30	25	27	29	27	27	29	29	31	30	30	29	27	24	26	25	23	26	27	28	28	27	26	23	27	28	28	28	28	30	29	26	27	27	26	28	27	27	26	28	31	28	28
19	29	29	27	30	30	25	27	29	29	27	28	30	31	30	30	29	27	23	27	24	23	26	27	28	28	28	27	23	27	28	27	28	28	30	30	27	27	27	26	27	27	26	26	29	30	28	28
20	28	29	27	30	30	25	27	29	29	27	29	29	31	30	30	29	28	23	26	25	24	25	27	29	28	27	26	23	26	28	27	28	27	30	29	26	26	27	25	28	27	26	27	29	30	28	28
21	28	29	27	30	30	25	27	29	29	27	29	29	30	30	31	29	27	24	26	25	24	25	27	30	29	27	27	23	27	28	26	28	27	30	30	26	26	26	26	27	27	26	27	29	30	28	28
22	28	29	26	31	29	26	27	29	29	27	29	29	31	30	31	29	27	23	27	26	24	26	27	29	28	27	27	23	27	27	27	28	27	31	30	26	26	26	26	27	26	26	26	29	29	27	27
23	29	28	27	31	30	26	27	30	28	27	29	29	32	31	30	30	28	24	27	25	23	26	27	30	29	27	27	23	27	27	27	28	27	31	30	26	25	26	26	27	28	26	26	29	28	26	29
24	29	30	27	30	30	25	28	29	30	27	29	30	31	30	31	30	27	23	24	25	24	26	27	29	30	27	27	23	26	27	26	28	27	30	29	26	26	27	26	27	28	26	27	29	28	26	28
25	30	29	27	31	30	25	28	30	29	27	30	29	32	31	31	30	27	24	27	25	24	26	27	29	29	28	27	23	27	28	27	28	27	30	28	26	26	27	25	28	28	26	27	28	28	27	28
26	31	29	27	31	31	25	28	30	29	27	30	28	32	31	31	30	27	24	27	25	24	26	27	29	30	28	27	23	27	28	27	28	27	30	28	26	26	27	25	28	28	26	27	28	28	27	27
27	31	30	27	31	31	25	28	30	30	27	30	30	32	31	31	30	27	24	27	26	24	26	28	29	30	27	27	24	27	28	28	29	27	30	28	27	26	27	25	28	28	26	26	29	28	27	27
28	31	30	27	31	31	25	28	29	30	27	30	30	30	30	30	30	28	24	27	26	24	27	28	30	30	27	28	24	28	28	27	29	28	30	28	26	25	27	25	28	27	26	27	29	29	27	28
29	31	30	26	30	31	25	28	30	30	27	30	30	31	30	30	30	28	24	27	25	24	26	28	30	31	28	27	24	27	27	27	28	27	31	29	26	26	27	25	28	26	26	26	28	29	27	30
30	30	30	26	30	30	25	28	31	30	26	30	29	31	29	30	30	28	24	28	25	24	27	28	30	31	28	27	24	28	27	27	28	27	31	28	26	26	27	25	27	26	26	26	28	29	27	30
31	30	29	27	30	30	26	28	30	29	27	30	30	31	29	29	29	28	24	28	25	25	27	28	30	31	28	28	24	28	27	28	28	27	30	28	26	26	27	25	27	26	26	26	28	29	27	30
32	30	30	27	28	30	25	28	30	30	27	31	29	31	29	29	30	28	25	28	26	25	26	28	31	31	28	28	24	27	27	27	28	27	30	29	26	26	27	25	27	26	26	26	28	29	27	30
33	30	30	27	31	31	27	28	30	30	27	31	29	31	29	29	30	28	24	27	26	25	27	28	30	30	28	28	24	27	27	27	28	28	30	29	27	26	27	25	27	27	27	26	28	30	26	30
34	30	30	27	31	31	27	28	30	30	27	30	29	31	29	29	30	28	24	27	25	25	27	27	30	30	28	28	25	27	27	27	28	28	30	29	27	26	27	25	27	27	27	26	28	30	26	30
35	30	30	27	31	31	27	28	31	30	27	30	29	31	29	30	30	29	25	27	26	25	27	29	30	30	28	28	25	27	27	28	29	28	32	29	27	26	26	25	26	27	27	28	30	31	28	29
36	30	30	27	29	31	26	28	30	30	27	30	29	32	30	30	29	28	24	28	26	25	27	28	31	31	28	28	25	28	27	28	29	28	32	29	27	26	26	25	26	27	27	28	30	31	28	29
37	30	30	26	29	31	26	27	30	30	27	32	31	31	30	30	29	28	25	27	26	25	26	28	31	31	29	28	26	30	28	27	28	28	32	29	28	27	27	25	27	28	28	28	30	31	27	30
38	30	31	27	28	30	25	28	30	31	28	32	30	30	30	30	29	29	25	27	26	26	27	29	32	31	28	28	25	29	28	28	28	28	32	29	28	27	27	25	27	28	28	28	30	31	28	30
39	29	31	26	29	31	26	27	30	31	27	32	31	31	30	30	29	29	25	27	26	25	26	28	32	32	29	29	25	29	28	28	28	28	32	30	28	27	27	24	27	28	28	28	30	31	28	30
40	29	31	27	29	31	26	27	30	31	26	32	32	31	30	30	29	28	25	27	25	25	27	28	31	32	28	28	25	29	28	28	28	28	32	31	28	27	27	24	27	28	28	28	29	31	28	30
41	30	30	27	29	31	26	27	30	30	28	32	32	32	30	30	29	28	25	27	25	25	27	29	32	32	28	29	25	29	28	28	28	28	32	31	27	27	27	24	27	28	28	28	29	31	27	29
42	29	30	27	29	31	26	27	30	30	28	32	31	32	29	30	29	28	25	27	26	26	28	29	32	32	29	28	25	29	28	28	28	28	32	31	27	27	27	24	27	28	28	28	29	31	27	29
43	30	30	27	29	31	26	28	30	30	28	32	32	31	29	30	30	29	26	27	26	26	27	29	32	32	29	29	25	30	28	28	28	28	32	30	28	28	27	25	27	28	28	27	30	31	28	29
44	30	31	27	29	31	26	27	30	31	29	33	31	31	30	30	30	29	26	27	26	26	27	29	32	32	29	29	26	30	28	28	28	28	32	30	28	28	27	25	27	28	28	27	30	31	28	29
45	30	31	27	29	30	26	28	30	31	28	32	31	31	30	30	30	28	26	27	26	26	27	29	32	32	28	29	26	31	28	28	28	28	32	30	28	28	27	25	27	28	28	27	30	31	28	29
46	30	31	27	29	30	26	28	31	31	29	32	31	32	30	30	29	29	26	28	26	26	27	29	32	33	29	30	26	30	28	28	28	28	32	30	29	28	27	25	27	27	29	27	30	31	27	30
47	30	31	28	29	31	26	28	30	31	28	32	31	32	30	30	30	28	26	29	26	26	27	29	33	32	29	29	26	31	28	28	28	28	32	30	29	28	27	25	27	27	29	27	30	31	27	30
48	31	30	28	29	31	26	28	30	30	28	31	32	32	31	30	30	29	26	28	26	26	28	29	33	32	29	29	26	31	29	28	28	28	32	31	29	28	28	25	26	27	29	28	31	31	27	30
49	30	30	28	29	32	26	28	30	30	28	31	31	33	31	29	30	29	26	28	26	25	28	29	33	32	29	30	25	30	29	28	28	29	32	31	29	28	28	25	26	28	29	28	31	31	27	30
50	30	30	28	29	32	26	28	30	30	29	32	32	32	30	31	30	29	26	28	26	26	28	29	33	32	29	29	25	30	29	28	28	29	32	31	29	28	28	25	26	27	29	28	31	31	27	30
51	30	31	27	30	31	26	28	30	31	29	32	33	32	30	31	30	29	26	28	26	26	27	29	33	32	29	30	26	30	29	28	28	29	32	31	28	29	28	25	26	28	28	28	31	30	28	30
52	30	31	28	30	31	26	28	30	31	28	31	32	34	32	31	30	29	26	28	26	26	28	29	33	32	28	30	26	30	28	28	28	29	32	31	28	29	27	25	27	28	28	27	31	30	28	30
53	30	31	28	29	30	26	28	30	31	28	31	32	34	31	31	30	29	26	28	26	26	28	30	34	33	28	30	26	31	29	28	29	28	32	31	28	28	29	25	27	28	28	28	31	31	28	30
54	30	31	28	30	31	27	29	30	31	29	32	33	35	32	32	32	30	26	28	26	26	28	30	34	33	29	30	26	31	29	28	29	28	32	31	28	28	29	25	27	28	28	28	31	31	28	30
55	30	31	28	30	31	27	29	30	31	29	32	33	35	32	32	32	30	25	28	26	26	28	30	35	33	29	29	26	31	29	28	29	28	32	31	28	28	29	25	27	28	28	29	31	31	28	30
56	31	32	28	30	31	27	29	30	32	30	33	34	35	32	32	32	29	26	28	26	26	28	31	35	34	29	30	27	31	29	28	29	29	32	31	30	29	29	25	27	28	28	28	31	31	28	31
57	31	32	28	30	31	27	29	30	32	30	33	34	35	32	33	30	30	25	28	26	25	28	30	34	34	29	30	27	31	29	28	29	28	32	31	29	28	29	25	27	28	28	29	31	31	28	30
58	31	32	27	30	31	27	28	30	32	30	33	34	36	32	32	30	30	26	28	27	26	27	30	35	34	29	30	27	31	29	28	29	28	32	30	29	28	28	24	27	28	28	29	31	31	28	30
59	31	32	27	30	31	27	28	31	32	30	34	33	36	32	33	31	30	26	28	27	26	28	29	35	34	29	31	27	31	29	28	29	28	32	31	29	28	29	25	27	28	28	29	31	31	28	30
60	31	32	28	30	32	27	28	31	32	29	33	33	36	32	33	31	30	25	28	26	26	28	29	35	34	29	30	26	31	29	28	29	28	32	31	30	29	29	25	27	28	28	30	31	32	28	30
61	32	32	28	30	31	27	29	31	32	30	34	35	36	32	33	30	30	25	28	26	26	28	30	34	34	30	30	26	31	29	28	29	28	32	31	30	29	29	25	27	28	28	30	31	32	28	30
