# Supplementary material for: A dietary intervention with conjugated linoleic acid enhances microstructural white matter reorganization in experimental stroke
Source: Front Neurol. 2024 Sep 20;15:1341958. doi: 10.3389/fneur.2024.1341958 (PMC11449868; doi:10.3389/fneur.2024.1341958)
Supplement: SUPPLEMENTARY TABLE S2 — Raw data of MRI experiments. [file Data_Sheet_5.CSV]

group	lesion volume [mm3]	fractional anisotropy	axial diffusivity	radial diffusivity [10-3 MM2/s]	mean diffusivity	quantitative anisotropy	isotropy	restricted diffusion imaging	none-restricted diffusion imaging
CLA	2,51	0,448823	0,625792	0,315752	0,419098	0,146469	0,356096	0,382961	0,209766
CLA	3,002	0,387242	0,619253	0,340719	0,433564	0,14012	0,387754	0,411372	0,22581
CLA	1,355	0,451473	0,602037	0,300103	0,400748	0,0936738	0,243881	0,259741	0,14162
CLA	1832*	0,288665*	0,364226*	0,239674*	0,281192*	0,0495889*	0,284494*	0,287931*	0,152565*
CLA	2,363	0,439183	0,589025	0,299051	0,395709	0,094071	0,257274	0,273441	0,15002
CLA	0,88	0,484546	0,576021	0,2688	0,371207	0,103048	0,25708	0,275004	0,150194
CLA	1,227	0,435915	0,561923	0,291492	0,381635	0,0984487	0,283968	0,300878	0,163797
ctrl	2,27	0,43919	0,632749	0,31827	0,423096	0,16125	0,386162	0,415164	0,22665
ctrl	0,973	0,423776	0,611196	0,315029	0,413752	0,136748	0,351145	0,374908	0,205005
ctrl	3,676	0,415444	0,586799	0,308938	0,401559	0,121374	0,335763	0,356433	0,194834
ctrl	0,609	0,443912	0,648202	0,320724	0,429884	0,132163	0,312307	0,33606	0,183834
ctrl	1,701	0,419943	0,616452	0,31883	0,418037	0,098408	0,26469	0,281655	0,154158
ctrl	1,249	0,411579	0,622847	0,332437	0,429241	0,0923223	0,240815	0,256749	0,140273
*excluded animal
